# Supplementary material for: Evidence-Based Management of MASLD: GRADE Evaluation of Pharmacological Therapies
Source: Pharmaceuticals (Basel). 2026 Apr 9;19(4):605. doi: 10.3390/ph19040605 (PMC13119189; doi:10.3390/ph19040605)
Supplement: Supplementary file 1 [file pharmaceuticals-19-00605-s001.zip]

Archive with 4 entries (4 files):
- Supp Table S1.pdf
- Supp Table S2.pdf
- Supp Table S3.pdf
- Supp Table S4.pdf
